# Supplementary material for: Systematic Analysis of Gibberellin Pathway Components in Medicago truncatula Reveals the Potential Application of Gibberellin in Biomass Improvement
Source: Int J Mol Sci. 2020 Sep 29;21(19):7180. doi: 10.3390/ijms21197180 (PMC7582545; doi:10.3390/ijms21197180)
Supplement: Supplementary file 1 [file ijms-21-07180-s001.zip]

Archive with 3 entries (2 files):
- ijms-912581-suppl for publish/
- ijms-912581-suppl for publish/Supplementary figures.pdf
- ijms-912581-suppl for publish/Supplementary Tables.pdf
